# Supplementary material for: The unfolded protein response reverses the effects of glucose on lifespan in chemically-sterilized C. elegans
Source: Nat Commun. 2022 Oct 19;13:5889. doi: 10.1038/s41467-022-33630-0 (PMC9582010; doi:10.1038/s41467-022-33630-0)
Supplement: Supplementary file 5 — Supplementary Data 1 [file 41467_2022_33630_MOESM5_ESM.xlsx]

## Sheet: Supplementary Data 1
Supplementary Data 1. Lifespan analysis.
Figure	Strains	Drug	Treatment*	Mean lifespan ± SEM (days)	0.75	% change to control	Number of animals	P values versus ND	Biological replicates
1a	WT	FUdR	ND	20.0±1.0	25	-	46/80	-	Fig. 1a
			HGD-1	12.6±1.1	19	-37.1	40/80	<0.0001
	WT	FUdR	ND	19.7±0.8	23	-	124/150	-	Fig. 1a bio. rep. 2
			HGD-1	18.6±1.5	21	-6.7	50/105	0.038
1b	WT	FUdR	ND	21.3±0.5	25	-	113/120	-	Fig. 1b
			HGD-5	23.6±0.4	26	10.7	116/120	0.0065
	WT	FUdR	ND	19.8±1.5	25	-	45/80	-	Fig. 1b bio. rep. 2
			HGD-5	23.7±1.4	31	20	70/100	0.0007
	WT	FUdR	ND	20.2±0.5	24	-	67/85	-	Fig. 1b bio. rep. 3
			HGD-5	22.4±0.9	29	11	50/92	0.0016
	WT	FUdR	ND	22.4±0.5	26	-	80/84	-	Fig. 1b bio. rep. 4
			HGD-5	25.0±0.9	28	12.3	77/84	0.0085
	WT	FUdR	ND	18.5±0.3	19	-	79/120	-	Fig. 1a,b bio. rep. 5
			HGD-5	20.1±0.4	22	8.1	79/120	0.0014
	WT	FUdR	ND (L)	29.5±1.5	41	-	61/61	-	Fig. 1b bio. rep. 6
			HGD-5 (L)	38.0±1.3	47	28.8	82/82	<0.0001
	WT	FUdR	ND (L)	31.3±0.7	38	-	117/117	-	Fig. 1b bio. rep. 7
			HGD-5 (L)	35.7±0.9	41	14.3	128/128	<0.0001
	WT	FUdR	ND (L)	31.2±1.1	41	-	121/121	-	Fig. 1b bio. rep. 8
			HGD-5 (L)	35.6±1.0	45	13.8	132/132	0.0094
4b	WT	-	ND	19.2±0.5	23	-	94/100	-	Fig. 4b
			HGD-1	13.9±0.5	18	-27.5	72/100	<0.0001
			HGD-5	15.0±0.5	18	-21.6	82/100	<0.0001
	WT	-	ND	17.6±0.3	19	-	77/120	-	Fig. 4b bio. rep. 2
			HGD-1	13.9±0.5	14	-21.2	66/120	<0.0001
			HGD-5	bv	12	-28.7	76/120	<0.0001
	WT	-	ND	14.0±0.4	17	-	116/120	-	Fig. 4b bio. rep. 3***
			HGD-1	12.4±0.4	14	-11.2	105/120	0.0182
			HGD-5	14.8±0.5	17	5.9	97/120	0.2446
4c	fem-1(lof)	-	ND	16.2±0.3	18	-	77/121	-	Fig. 4c
			HGD-1	10.5±0.2	12	-35.1	88/123	<0.0001
			HGD-5	12.5±0.1	12	-23.2	110/121	<0.0001
	fem-1(lof)	-	ND	17.6±0.2	19	-	109/122	-	Fig. 4c bio. rep. 2
			HGD-1	16.3±0.2	17	-7.5	103/121	<0.0001
			HGD-5	15±0.2	17	-14.7	98/124	<0.0001
4d	WT males	-	ND	15.9±0.6	19	-	91/120	-	Fig. 4d
			HGD-1	21.9±0.5	26	37.9	87/120	<0.0001
			HGD-5	20.5±0.7	26	29	81/120	<0.0001
	WT males	-	ND	19.3±0.9	23	-	59/100	-	Fig. 4d bio. rep. 2
			HGD-1	24.1±1.1	33	25.2	52/100	0.0003
			HGD-5	20.2±0.8	25	4.6	62/100	0.6018
4e	WT	FUdR to D8	ND	19.8±0.3	21	-	113/120	-	Fig. 4e
			HGD-1	18.8±0.3	21	-5.3	116/120	0.0271
			HGD-5	22.0±0.3	26	11.3	111/120	<0.0001
	WT	FUdR to D8	ND	19.7±0.4	23	-	100/100	-	Fig. 4e bio. rep. 2
			HGD-1	19.4±0.4	21	-1.6	100/100	0.229
			HGD-5	20.7±0.5	25	4.9	97/100	0.0503
5e	daf-16(lof)	FUdR	ND	12.7±0.2	13	-	120/120	-	Fig. 5e
			HGD-5	15.0±0.3	18	16	116/120	<0.0001
	daf-16(lof)	FUdR	ND	16.2±0.5	20	-	38/77	-	Fig. 5e bio. rep. 2
			HGD-5	18.0±0.9	22	11.3	47/107	0.0356
	daf-16(lof)	FUdR	ND	16.7±0.2	19	-	124/137	-	Fig. 5e bio. rep. 3
			HGD-5	17.7±0.3	19	6	154/172	0.0018
	daf-16(lof)	FUdR	ND	14.8±0.2	15	-	120/120	-	Fig. 5e bio. rep. 4
			HGD-5	17.0±0.2	19	15.2	120/120	<0.0001
	daf-16(lof)	FUdR	ND	19.8±0.3	21	-	100/100	-	Fig. 5e bio. rep. 5
			HGD-5	21.9±0.3	23	10.4	99/100	<0.0001
6d	atf-6(lof)	FUdR	ND	22.3±0.4	26	-	92/100	-	Fig. 6d
			HGD-1	20.1±0.3	22	3.6	99/100	<0.0001
			HGD-5	23.1±0.3	26	3.6	99/100	0. 6587
	atf-6(lof)	FUdR	ND	22.1±0.4	25	-	96/110	-	Fig. 6d bio. rep. 2
			HGD-5	19.9±0.8	25	-10.4	82/110	0.5111
	atf-6(lof)	FUdR	ND	21.4±0.4	26	-	102/102	-	Fig. 6d bio. rep. 3
			HGD-5	22.3±0.5	26	4.4	99/100	0.1189
6e	pek-1(lof)	FUdR	ND	17.9±1.0	23	-	45/100	-	Fig. 6e
			HGD-1	19.2±0.8	23	7.3	52/100	0.4762
			HGD-5	19.6±1.2	27	9.4	42/100	0.102
	pek-1(lof)	FUdR	ND	18.8±0.4	21	-	170/220	-	Fig. 6e bio. rep. 2
			HGD-5	18.7±0.6	23	-0.1	62/110	0.69
6f	ire-1(lof)	FUdR	ND	15.8±0.5	18	-	87/110	-	Fig. 6f
			HGD-1	24.8±0.3	27	56.9	98/110	<0.0001
			HGD-5	18.9±0.6	23	19.9	100/110	0.0007
	ire-1(lof)	FUdR	ND	16.2±0.3	18	-	95/100	-	Fig. 6f bio. rep. 2
			HGD-1	19.7±0.4	22	21.7	98/100	<0.0001
			HGD-5	17.6±0.5	22	8.6	90/100	0.0471
	ire-1(lof)	FUdR	ND	17.6±0.5	21	-	47/86	-	Fig. 6f bio. rep. 3
			HGD-1	19.1±0.2	21	8.5	191/200	0.0042
			HGD-5	19.3±0.4	23	10	73/92	0.0087
6g	WT	FUdR	ND	22.6±0.6	26	-	93/107	-	Fig. 6g
	xbp-1(lof)			20.0±0.5	23	-11.4	112/121	0.0003
	gly-19p::xbp-1s			18.3±0.4	24	-19	115/120	<0.0001
	rab-3p::xbp-1s			24.7±0.7	30	8.6	114/120	0.0019
	jnk-1(lof)			21.28±0.5	23	-6.3	119/123	0.0138
	WT	FUdR	ND	22.8±0.4	26	-	101/101	-	Fig. 6g bio. rep. 2
	gly-19p::xbp-1s			19.6±0.3	21	-14.2	100/100	<0.0001
	rab-3p::xbp-1s			27.4±0.7	32	20.4	99/100	<0.0001
	WT	FUdR	ND	21.3±0.4	24	-	104/120	-	Fig. 6g bio. rep. 3
	xbp-1(lof)			20.5±0.3	24	-3.6	108/120	0.1355
	jnk-1(lof)			22.0±0.3	24	3.4	115/120	0.409
6h	WT	FUdR	HGD-1	21.5±0.5	26	-	92/101	-	Fig. 6h
	xbp-1(lof)			14.8±0.4	16	-31.4	85/101	<0.0001
	gly-19p::xbp-1s			18.2±0.3	19	-15.7	106/109	<0.0001
	rab-3p::xbp-1s			25.4±0.6	28	17.7	104/109	<0.0001
	jnk-1(lof)			21.94±0.4	26	1.9	98/104	0.3651
	WT	FUdR	HGD-1	19.6±0.4	23	-	98/100	-	Fig. 6h bio. rep. 2
	gly-19p::xbp-1s			18.8±0.3	21	-4.1	100/100	0.0049
	rab-3p::xbp-1s			26.6±0.5	30	35.7	94/100	<0.0001
	WT	FUdR	HGD-1	23.5±0.3	26	-	106/120	-	Fig. 6h bio. rep. 3
	xbp-1(lof)			23.3±0.3	26	-0.8	108/120	0.7154
	jnk-1(lof)			22.1±0.3	24	-6.1	116/120	0.0196
6i	WT	FUdR	HGD-5	23.4±0.5	26	-	89/98	-	Fig. 6i
	xbp-1(lof)			19.3±0.4	21	-17.2	86/102	<0.0001
	gly-19p::xbp-1s			21.9±0.3	23	-6.2	95/102	0.0007
	rab-3p::xbp-1s			25.4±0.6	30	8.7	103/109	0.0001
	jnk-1(lof)			21.3±0.7	26	-8.8	87/95	0.0606
6i	WT	FUdR	HGD-5	25.2±0.5	28	-	97/100	-	Fig. 6i bio. rep. 2
	xbp-1(lof)			23.8±0.4	26	-5.9	98/100	0.0083
	gly-19p::xbp-1s			19.3±0.3	21	-23.5	96/100	<0.0001
	rab-3p::xbp-1s			27.3±0.7	33	8.1	93/100	0.0008
	jnk-1(lof)			22.4±0.6	26	-11.4	92/100	0.0009
S3a	WT	FUdR	ND	12.9±0.2	13	-	109/120	-	Fig. S3a
	fem-1(lof)	-		15.6±0.2	17	20.7	92/120	<0.0001
S3b	glp-1(lof)	-	ND	15.6±0.3	18	-	139/140	-	Fig. S3b
			HGD-1	13.6±0.2	15	-12.5	140/140	<0.0001
			HGD-5	11.9±0.2	15	-23.5	140/140	<0.0001
	glp-1(lof)	-	ND	18.8±0.2	19	-	103/120	-	Fig. S3b bio. rep. 2
			HGD-1	15.5±0.3	19	-17.9	108/120	<0.0001
			HGD-5	16.7±0.4	19	-11.2	96/120	0.0007
S3c	WT males	-	ND	15.7±0.6	19	-	90/100	-	Fig. S3c
		FUdR		17.6±0.7	22	12	99/100	0.0134
	WT males	-	ND	18.9±0.6	20	-	54/100	-	Fig. S3c bio. rep. 2
		FUdR		21.1±0.8	25	11.4	64/100	0.0276
	WT males	-	ND	19.7±0.9	23	-	57/100	-	Fig. S3c bio. rep. 3
		FUdR		23.8±0.7	28	20.1	83/100	0.0006
	WT males	-	ND	17.9±0.6	22	-	76/100	-	Fig. S3c bio. rep. 4
		FUdR		26.8±0.7	31	49.5	61/100	<0.0001
S3d	WT males	FUdR	ND	17.6±0.7	22	-	99/100	-	Fig. S3d
			HGD-1	21.9±0.6	26	24.5	95/100	<0.0001
			HGD-5	18.7±0.6	21	6.2	99/100	0.5298
S4d	WT	FUdR	ND	21.3±0.8	27	-	100/100	-	Fig. S4d
	ire-1(lof)			15.8±0.5	18	-26	87/100	<0.0001#
*ND, normal diet; HGD, high glucose diet; HGD-1, HGD-5, treatment at day 1, or 5 adult worms, respectively; L, indicates lifespan assays performed in liquid culture.
**P values are compared to their respective treatments
***bacteria were not UV-killed for these lifespans assay biological replicates
#Comparison of ire-1(lof) biological replicate on ND from Fig. 6f to WT on ND
Statistical analysis was subjected to log-rank test for lifespan
