# Supplementary material for: The unfolded protein response reverses the effects of glucose on lifespan in chemically-sterilized C. elegans
Source: Nat Commun. 2022 Oct 19;13:5889. doi: 10.1038/s41467-022-33630-0 (PMC9582010; doi:10.1038/s41467-022-33630-0)
Supplement: Supplementary file 6 — Source Data [file 41467_2022_33630_MOESM6_ESM.xlsx]

## Sheet: Fig. 1a
days	ND	HGD1		ND	HGD1				ND	HGD1
5		1			5			mean	20.0435	12.6
5		1			5			SEM	1.00768	1.08887
5		1			5			0.75	25	19
5		1			5			% to control	0	-37.1367
5		1			5			n counts	46	40
5		1			5			n start	80	80
5		1			5
5		1			5
7		1			7
7		1			7
9	1	1		9	9
9	1	1		9	9
9		1			9
9		1			9
9		1			9
9		1			9
9		1			9
9		1			9
9		1			9
9		1			9
9
9
9
9
11	1	1		11	11
11	1	1		11	11
11	1	1		11	11
11		1			11
11		1			11
11		1			11
13	1			13
13	1			13
13	1			13
13
15	1	1		15	15
15	1	1		15	15
15	1			15
15	1			15
15	1			15
15	1			15
15	1			15
15	1			15
15	1			15
15	1			15
15	1			15
15	1			15
15	1			15
19	1	1		19	19
19	1	1		19	19
19		1			19
19		1			19
21	1	1		21	21
21	1	1		21	21
21	1	1		21	21
21		1			21
23	1			23
23	1			23
23	1			23
23	1			23
23	1			23
25	1	1		25	25
25	1	1		25	25
25	1			25
25	1			25
25	1			25
27	1	1		27	27
27	1	1		27	27
27	1			27
27
27
27
29	1			29
29	1			29
29	1			29
29
31	1			31
31	1			31
31
31
31
31
31
31
31
31
31
31
31
31
31
31
33	1			33
33
33
33
33
33
33
33
33
33
33
33
35
35
35
35
31
31
31
31
31
31
31
31
33	1			33

## Sheet: Fig. 1b
WT N2			WT N2
days	ND	HGD5	days	ND	HGD5
8	1		8	8
11	1		11	11
11			11
11			11
11			11
13	1		13	13
13	1		13	13
13	1		13	13
13	1		13	13
13	1		13	13
15	1		15	15
15	1		15	15
15	1		15	15
15	1		15	15
15	1		15	15
15	1		15	15
15	1		15	15
15	1		15	15
15	1		15	15
15	1		15	15
15	1		15	15
15	1		15	15
15	1		15	15
15			15
15			15
15			15
18	1	1	18	18	18
18	1	1	18	18	18
18	1	1	18	18	18
18	1	1	18	18	18
18	1	1	18	18	18
18	1	1	18	18	18
18	1	1	18	18	18
18	1	1	18	18	18
18	1	1	18	18	18
18	1	1	18	18	18
18	1	1	18	18	18
18	1	1	18	18	18
18	1	1	18	18	18
18	1	1	18	18	18
18	1	1	18	18	18
18	1	1	18	18	18
18	1	1	18	18	18
18	1		18	18
18			18
18			18
18			18
18			18
18			18
18			18
18			18
18			18
18			18
18			18
20	1	1	20	20	20
20	1	1	20	20	20
20	1	1	20	20	20
20	1	1	20	20	20
20	1	1	20	20	20
20	1	1	20	20	20
20	1	1	20	20	20
20	1	1	20	20	20
20	1	1	20	20	20
20	1	1	20	20	20
20	1	1	20	20	20
20	1	1	20	20	20
20	1	1	20	20	20
20	1	1	20	20	20
20	1	1	20	20	20
20	1	1	20	20	20
20	1	1	20	20	20
20	1	1	20	20	20
20	1	1	20	20	20
20	1		20	20
20	1		20	20
20			20
20			20
20			20
20			20
20			20
20			20
20			20
22	1	1	22	22	22
22	1	1	22	22	22
22	1	1	22	22	22
22	1	1	22	22	22
22	1	1	22	22	22
22	1	1	22	22	22
22	1	1	22	22	22
22	1	1	22	22	22
22	1	1	22	22	22
22	1	1	22	22	22
22	1	1	22	22	22
22	1	1	22	22	22
22	1	1	22	22	22
22	1	1	22	22	22
22		1	22		22
22		1	22		22
22		1	22		22
22		1	22		22
22			22
25	1	1	25	25	25
25	1	1	25	25	25
25	1	1	25	25	25
25	1	1	25	25	25
25	1	1	25	25	25
25	1	1	25	25	25
25	1	1	25	25	25
25	1	1	25	25	25
25	1	1	25	25	25
25	1	1	25	25	25
25	1	1	25	25	25
25	1	1	25	25	25
25	1	1	25	25	25
25	1	1	25	25	25
25	1	1	25	25	25
25	1	1	25	25	25
25	1	1	25	25	25
25		1	25		25
25		1	25		25
25		1	25		25
25		1	25		25
25		1	25		25
25		1	25		25
25		1	25		25
25		1	25		25
25		1	25		25
25		1	25		25
25		1	25		25
25		1	25		25
25		1	25		25
25		1	25		25
25		1	25		25
25		1	25		25
27	1	1	27	27	27
27	1	1	27	27	27
27	1	1	27	27	27
27	1	1	27	27	27
27	1	1	27	27	27
27	1	1	27	27	27
27	1	1	27	27	27
27	1	1	27	27	27
27	1	1	27	27	27
27	1	1	27	27	27
27	1	1	27	27	27
27		1	27		27
29	1	1	29	29	29
29	1	1	29	29	29
29	1	1	29	29	29
29	1	1	29	29	29
29	1	1	29	29	29
29	1	1	29	29	29
29	1	1	29	29	29
29	1	1	29	29	29
29	1	1	29	29	29
29	1	1	29	29	29
29		1	29		29
29		1	29		29
29		1	29		29
31	1	1	31	31	31
31	1	1	31	31	31
31		1	31		31
31		1	31		31

## Sheet: Fig. 1c
	N2 ND	N2 HGD5	N2 starved
1	177	181	250
2	241	180	229
3	106	188	290
4	153	163	279
5	159	183	277
6	191	186	296
7	172	171	257
8	186	180	267
9	143	186	219
10	148	153	306
11	204	43	227
12	155	36	277
13	129	171	242
14	190	189	270
15	225	177	286
16	141	82	274
17	160	130	220
18	147	172	227
19	179	143	249
20	120	185	282
21	197	192	264
22	230	171	261
23	186	176	245
24	98	159	261
25	127	145	256
26		149
27		142
28		196

## Sheet: Fig. 1d
		ΔOD600 Day3-Day0			Relative bacteria intake
		ND	HGD-1	HGD-5	ND	HGD-1	HGD-5
	Biological replicate 1	0.12715	0.161433	0.0912333	1.21578	1.54359	0.872351
		0.09855	0.145433	0.102233	0.942311	1.3906	0.97753
		0.13285	0.0947333	0.0905333	1.27028	0.905817	0.865657
		0.09425	0.109333	0.0955333	0.901195	1.04542	0.913466
		0.09655	0.0968333	0.0941333	0.923187	0.925896	0.90008
		0.09295	0.166033	0.0893333	0.888765	1.58757	0.854183
		0.13265	0.167233	0.0815333	1.26837	1.59904	0.779602
		0.09135	0.155233	0.144333	0.873466	1.4843	1.38008
		0.09985	0.144633	0.0938333	0.954741	1.38295	0.897211
		0.09265	0.155033	0.108333	0.885896	1.48239	1.03586
		0.09945	0.155633	0.101533	0.950916	1.48813	0.970837
		0.09675	0.110033	0.100333	0.9251	1.05211	0.959363
	Average BR1	0.104583	0.138467	0.0994083	1	1.32398	0.950518
	Biological replicate 2	0.0940917	0.105808	0.114308	1.10469	1.24225	1.34204
		0.0790917	0.114808	0.104008	0.928578	1.34791	1.22111
		0.0990917	0.107008	0.101708	1.16339	1.25634	1.19411
		0.120292	0.0963083	0.120908	1.41229	1.13071	1.41953
		0.0624917	0.105708	0.115108	0.733686	1.24107	1.35143
		0.0746917	0.110608	0.0874083	0.87692	1.2986	1.02622
		0.0694917	0.122508	0.100808	0.815869	1.43831	1.18354
		0.0734917	0.0986083	0.0996083	0.862831	1.15771	1.16946
		0.0835917	0.101508	0.115308	0.981411	1.19176	1.35378
		0.0948917	0.108308	0.0944083	1.11408	1.2716	1.1084
		0.0844917	0.117608	0.0960083	0.991977	1.38078	1.12719
		0.0863917	0.113308	0.137108	1.01428	1.3303	1.60972
	Average BR2	0.085175	0.108508	0.107225	1	1.27395	1.25888
	Biological replicate 3	0.100525	0.143892	0.0977917	1.23029	1.76104	1.19684
		0.078325	0.118092	0.100792	0.958593	1.44528	1.23355
		0.085225	0.153892	0.112792	1.04304	1.88343	1.38042
		0.081125	0.126792	0.146592	0.992861	1.55176	1.79408
		0.073025	0.121992	0.109192	0.893728	1.49301	1.33636
		0.071825	0.106292	0.131192	0.879041	1.30087	1.60561
		0.072825	0.134292	0.130992	0.89128	1.64355	1.60316
		0.084725	0.0940917	0.0969917	1.03692	1.15156	1.18705
		0.078425	0.102592	0.159292	0.959816	1.25558	1.94952
		0.075925	0.102692	0.168492	0.92922	1.25681	2.06211
		0.084425	0.150592	0.118192	1.03325	1.84304	1.44651
		0.094125	0.122792	0.116492	1.15196	1.5028	1.4257
	Average BR3	0.0817083	0.123167	0.124067	1	1.50739	1.51841

## Sheet: Fig. 1e
	ND	HGD-5
	70.33	125.85
	99.723	106.312
	76.5101	111.577

## Sheet: Fig. 1f
	N2 ND	ND HGD1	N2 HGD5
	4.119	5.38143	35.4928
	33.5319	13.746	155.838
	65.6536	22.1493	173.415
	3.63016	41.0716	163.871
	0.258754	9.81322	131.681
	5.31968	7.16446	30.2857
	10.3695	0.331828	0.664872
	27.7374	1.98355	3.71935
	3.23045	5.36681	6.11968
	6.92376	0.202097	0.175754
	1.91458	3.80241	3.97356
	0.279217	2.96847	0.466129
	41.7833	8.8453	0.160798
	31.3811	5.39586	4.07062
	4.24489	0.174759	0.465703
	6.05419	10.0778	5.51565
	3.53624	2.91254	0.929418
	1.61018	3.76328	0.797443
	0.333111	0.069231	76.6384
	0.292734	3.34631	65.4447
	54.0551	2.43411	0.469719
	61.1633	4.1608	3.78855
	9.16465	11.8993	0.825624
	2.34498		115.75
	4.12311		15.9771
	21.6939		22.1571
	41.5216		66.7257
	59.6774		66.7257
	0.146422
	0.664872

## Sheet: Fig. 1g
ND	HGD1	HGD5
0.431333	0.784	0.55375
0.74075	0.6985	0.720667
1.09844	0.7825	0.61
0.880857	0.139333	1.226
0.601125	0.15375	0.629
0.519667	0.244125	0.6865
0.145	0.491143	0.33475
0.943556	0.016	0.486
0.787	0.139	0.2971
0.7215	1.097	0.218444
0.501875	0.613857	0.653778
0.938857	0.2236	0.412
0.192	0.469	1.01467
0.493833	0.481	0.780222
0.3405	0.32375	0.805
0.296833	0.3752	1.0892
0.853	0.031333	0.283143
0.6755	0.083	1.341
0.662	0.567	0.8805
0.220333	0.117	0.6418
0.329	0.37975	1.50833
1.22125	0.95	0.837833
0.562	0.097	1.22
1.09164	0.106	1.0095
0.639	0.8705	0.531
0.674857	0.295667	0.8156
0.1605	0.162778	0.713
1.12956	0.106333	1.012
1.01775	0.51	0.362
0.562	0.5908	0.913
0.815857	0.105	0.839667
0.520031	0.391667	0.593
0.911765	0.762599	0.62725
1.02996	0.639696	0.899286
1.01169	0.735294	0.9115
0.755668	0.168919	1.375
0.724956	0.152207	1.111
0.130402	0.15873	0.16925
0.929368	0.456053	0.78025
0.786594	0.020032	0.310364
0.711575	0.205761	0.906667
0.694444	0.547731	0.428667
0.890501	0.176056	0.885
0.187406	0.447427	0.7235
0.457571	0.480769	0.747714
0.343407	0.219298	0.644
0.347966	0.385463	0.66
1.02104	0.063131	0.4174
0.714286	0.083333	1.0384
0.756579	0.566667	0.550661
0.443412	0.116667	0.75188
0.613604	0.31337	0.609756
1.1612	0.949692	1.22581
0.444444	0.199681	0.629032
1.08319	0.172176	1.04462
0.638925	0.667476	0.182927
0.581395	0.28951	0.434923
1.08319	0.275103	0.431682
1.28257	0.041391	0.295608
	0.684932	0.602792
0.5625	0.575658	0.412437
0.675	0.196629	1.06282
0.34075	0.390625	0.740741
0.715	0.359422	0.805412
1.165	0.90225	1.00068
1.376	0.727	0.33557
1.562	0.832833	1.33148
0.262	0.82725	0.983146
0.2395	0.733667	0.883838
0.970333	0.638	1.51515
0.635	0.542667	0.952381
0.9166	1.12367	1.22
0.65775	0.4875	1.01744
1.659	0.694	0.61421
1.25	0.342	0.870647
1.2685	0.794	1.0118
1.0634	0.75525	0.570342
0.584	0.4726	0.912514
1.0935	1.13367	0.311721
0.965	0.7444	0.627854
0.6955	0.347	0.671141
0.657875	0.2835	0.97973
0.503333	0.8178	0.93633
0.75	0.563	1.28049
0.493	0.651	1.1076
1.344	0.987	0.195925
2.059	0.0085	0.755495
1.078	0.480667	0.286596
1.0745	0.2415	0.925279
0.397	0	0.420561
0.633	0.73375	0.873016
0.785333	1.31	0.705381
	0.642333	0.798258
	0.736	0.64433
	0.25325	0.660438
	0.911667	0.364964
	0.192667	0.804
	0.7455	0.621
	0.624	0.904
	0.4828	0.6025
	0.379	0.856
	1.157	1.521
	0.721	1.096
	0.752333	1.02333
	0.6443	1.835
		1.5685
		0.991
		0.82
		0.379
		1.059
		0.658
		0.698667
		0.938667
		1.334
		1.3026
		0.25
		0.6395
		0.694
		1.25733
		1.179
		0.74
		0.231
		0.785
		0.962
		0.78875
		1.224
		2.082
		1.505
		1.029
		1.3475

## Sheet: Fig. 3b
		ND	HGD-1	HGD-5
		1	7.58237	5.13746
		1	7.76577	5.32106
		1	5.24139	5.44244
		1	7.46043	4.45699

## Sheet: Fig. 3d
		ND	HGD-1	HGD-5
		0.00873613	0.0448997	0.0197071
		0.00840977	0.0477458	0.0195324
		0.00497071	0.0371561	0.0121782

## Sheet: Fig. 3f
ND	HGD1	HGD5
1.04592	1.24145	1.26476
1.14746	1.23026	1.35675
0.957303	1.24735	1.21038
1.06859	1.14219	1.37135
1.1758	1.1085	1.29677
0.895462	1.23373	1.30469
0.718556	1.16033	1.21038
0.982673	1.19112	1.04779
1.02802	1.35162	1.09474
0.973355	1.20828	1.18138
0.997562	1.12273	1.20075
1.02334	1.13051	1.26938
0.989724	1.24357	0.981807
0.890785	1.26986	1.18329
1.16787	1.31974	1.04723
1.02614	1.19386	1.22536
0.989586	1.15319	1.25198
1.15705	1.12529	0.963815
0.798272	1.32537	0.926472
0.836805	1.19256	1.04059
0.874671	1.32151	0.949553
0.871976	1.13977	1.05376
1.12911	1.2508	1.2499
0.865469	1.24151	1.09013
0.813744	1.12913	0.937063
0.776451	1.2251	1.14415
0.951763	1.13927	1.09104
1.02529	1.09036	0.889256
1.0482	1.2262	1.14481
0.967798	0.931715	0.975372
0.92697	1.19416	0.858325
0.913512	1.30297	1.0264
1.03198	1.1067	1.1183
1.06195	1.06161	1.20372
1.03991	1.00322	0.855785
0.9014	1.14366	0.987722
1.01747	1.0122	1.03505
1.01499	1.17618	0.92084
0.866594	1.17963	1.25096
0.950122	0.893201	1.09493
1.2046	1.05602	1.1745
0.826397	0.934203	0.930569
1.26879	1.11521	0.909637
1.20353	1.10783	1.03714
1.2009	1.13551	1.09476
1.06361	0.9869	1.10502
1.18221	1.34314	1.00739
1.13029	0.961797	1.05373
1.22303	1.00225	1.09128
0.90711	1.12025	1.03646
1.11937	1.05312	1.02359
1.08387	1.05661	1.05953
0.931096	0.988107	1.22675
0.989594	1.09213	1.06616
1.19444	1.0771	1.06324
0.903006	1.04456	1.09225
1.03575	1.06781	1.1322
1.19941	1.07236	0.917626
0.945302	1.00703	1.02728
0.730519	1.15339	1.08238
1.14224	1.16987	1.04303
1.02464	1.03554	1.07458
0.752301	1.08116	1.04756
1.05397	1.08385	1.01612
1.08378	1.04728	0.893498
1.10987	1.18553	1.1741
1.00526	1.15449	0.991071
0.981114	0.998814	0.905506
0.944533	0.910839	0.932349
0.751565	1.02825	1.11005
1.04889	1.4626	1.12899
0.93821	1.39701	1.17732
0.917623	1.46384	1.09507
1.03717	1.44564	1.09415
1.04441	1.4109	0.837742
0.962594	1.45841	1.09027
1.01251	1.42605	1.17042
0.987005	1.45576	1.20237
0.984259	1.48895	1.35504
0.78011	1.47615	1.30165
1.12871	1.48069	1.10383
0.99342	1.43094	0.823588
1.05332	1.47053	0.97934
0.94396	1.53645	1.03429
0.859698	1.49056	1.00846
0.884885	1.47335	0.831765
0.887181	1.46276	1.14534
1.10642	1.501	0.897715
1.06067	1.52981	0.959718
1.0624	1.40423	1.02588
1.06536	1.48535	0.859425
0.94423	1.30446	1.07146
0.923891	1.5879	1.16371
1.04883	1.49893	1.01987
1.09956	1.3783	0.84925
1.00744	1.37407	0.983794
1.01452	1.07988	0.995493
1.00366	1.41194	1.02226
0.952845	1.44698	1.10841
0.954997	1.39444	0.946284
0.994225	1.3879	0.876759
1.09164	1.1793	1.01231
0.770083	1.42681	0.947717
0.9698	1.3797	0.818748
0.983875	1.42952	0.826168
1.07129	1.52411	1.01051
0.984408	1.48407	0.866903
1.04821	1.15078	0.983829
1.04971	1.08739	0.912728
0.977473	1.13923	1.13626
0.904081		0.989437
0.985915		0.989437
1.11129
1.01902
0.888227
0.911877
0.971314
1.08056
1.05783
1.01226
1.06598
1.01226
1.15214
1.06598

[truncated: 23 more sheets: Fig. 4b, Fig. 4c, Fig. 4d, Fig. 4e, Fig. 5e, Fig. 5h, Fig. 6c, Fig. 6d, Fig. 6e, Fig. 6f, Fig. 6g, Fig. 6h, Fig. 6i, Fig. S2, Fig. S3a, Fig. S3b, Fig. S3c, Fig. S3d, Fig. S3e, Fig. S4a …]
